# Supplementary material for: Elucidating Sequence and Structural Determinants of Carbohydrate Esterases for Complete Deacetylation of Substituted Xylans
Source: Molecules. 2022 Apr 20;27(9):2655. doi: 10.3390/molecules27092655 (PMC9105624; doi:10.3390/molecules27092655)
Supplement: Supplementary file 1 [file molecules-27-02655-s001.zip]

Archive with 1 entries (1 files):
- molecules-1617392-supplementary.pdf
